# Supplementary material for: From Uremic Toxins to Hemodialysis Access Failure: IL-8 and MCP-1 Chemokines as a Link Between Endothelial Activation and AV Access Complications
Source: Toxins (Basel). 2025 Aug 31;17(9):434. doi: 10.3390/toxins17090434 (PMC12473946; doi:10.3390/toxins17090434)
Supplement: Supplementary file 1 [file toxins-17-00434-s001.zip]

Archive with 1 entries (1 files):
- toxins-3728558-supplementary.pdf
